# Supplementary material for: Whole-Genome Sequencing and Comparative Genomic Analysis of Citrobacter farmeri and Enterobacter cloacae from Unhatched Green Turtle Eggs
Source: Vet Sci. 2026 May 10;13(5):462. doi: 10.3390/vetsci13050462 (PMC13211643; doi:10.3390/vetsci13050462)
Supplement: Supplementary file 1 [file vetsci-13-00462-s001.zip]

Archive with 1 entries (1 files):
- vetsci-4281502-supplementary.pdf
